# Supplementary material for: Silk Sericin Enrichment through Electrodeposition and Carbonous Materials for the Removal of Methylene Blue from Aqueous Solution
Source: Int J Mol Sci. 2022 Jan 31;23(3):1668. doi: 10.3390/ijms23031668 (PMC8836085; doi:10.3390/ijms23031668)
Supplement: Supplementary file 1 [file ijms-23-01668-s001.zip]

Archive with 1 entries (1 files):
- ijms-1551442-supplementary.pdf
